# Supplementary material for: Dietary Influences on Nitrogen and Phosphorus Footprints in Indian Food Systems: A State and Union Territory-Level Analysis
Source: Nutrients. 2025 Nov 29;17(23):3758. doi: 10.3390/nu17233758 (PMC12694435; doi:10.3390/nu17233758)
Supplement: Supplementary file 1 [file nutrients-17-03758-s001.zip]

Archive with 1 entries (1 files):
- nutrients-3921655-supplementary.pdf
